# Supplementary material for: Asia-Oceania HUPO: Past, Present, and Future
Source: Mol Cell Proteomics. 2021 Jan 16;20:100048. doi: 10.1016/j.mcpro.2021.100048 (PMC7950209; doi:10.1016/j.mcpro.2021.100048)
Supplement: Supplemental Tables S1 to S3 [file mmc1.xlsx]

## Sheet: Table S1
Table S1 Biennial AOHUPO conferences
Conference	Year	Host Society	Organizer	Conference place	Related URL
1st AOHUPO	Mar, 2002	KHUPO	Young-Ki Paik	Seoul, South Korea
2nd AOHUPO	May, 2004	TPS	Andrew Wang	Taipei, Taiwan	https://onlinelibrary.wiley.com/toc/16159861/2005/5/4
3rd AOHUPO	Dec, 2006	SBFG Program, Singapore	Max Chung	Singapore
4th AOHUPO	June, 2008	APS	Richard J Simpson	Cairns, Australia	https://www.pssj.jp/APPA/pdf/pricps2008.pdf
5th AOHUPO	Feb, 2010	PSI	Ravi Sirdeshmukh	Hyderabad, Indea	http://www.aohupo.org/assets/newsletter/AOHUPO_Newsletter_Vol_1_No_3.pdf
6th AOHUPO	May, 2012	CNHUPO	Fuchu He	Beijing, China	http://www.aohupo.org/assets/newsletter/AOHUPO_Newsletter_Vol_3_No_1.pdf
7th AOHUPO	Aug, 2014	PST	M.R. Jisnuson Svasti	Bangkok, Thailand	https://aohupo2014.wixsite.com/aohupo2014
8th AOHUPO	Sep, 2016	TPS	Yu-Ju Chen	Sun Moon Lake, Taiwan	http://hupo2016.org/AOHUPO2016.html
9th AOHUPO	May, 2018	JPrOS	Yasushi Ishihama	Osaka, Japan	http://www.mssj.jp/conf/66_en/index.html
10th AOHUPO	July, 2021	KHUPO	Je-Yoel Cho	Busan, South Korea	http://aohupo2021.org/main/main.php

## Sheet: Table S2
Table S2 AOHUPO contribution to HUPO EC activities from 2009
Name	Role in HUPO EC	Period
Young-Ki Paik	President	2009 - 2010
Richard Simpson	Secretary General	2011 - 2012
Maxey Chung	Secretary General	2013 - 2014
Mark Baker	Member at Large	2013 - 2014
Mark Baker	President	2015 - 2016
Yu Ju Chen	Member at Large	2015 - 2016
Peter Hoffman	Treasurer	2017 - 2018
Michelle Hill	Secretary General	2019 - 2020
Yu Ju Chen	President	2021 – 2022
Peter Hoffman	Treasurer	2021 – 2022

## Sheet: Table S3
Table S3 Survey results on activities of each regional societies in AO area
Regional society	President (Dec 1, 2020)	Foundation year	Number of members including students	Number of student members	Regular activities (ex, annual conference, award, research initiatives, training course…)	HUPO or AOHUPO-related activities (ex. HUPO or AOHUPO conference…)	Current situation	Future perspectives	Comments to AOHUPO.	Others	Prepared by
Australasian Proteomics Society, APS	Peter Hoffmann	1994	350	100	Lorne Proteomics Symposium (annual conference)	Host of HUPO 2019, involved in inaugural formation of AOHUPO	Immediate Past-President of APS	Interested in expanding the regional role of AOHUPO.		APS has a rich history in the development of Proteomics technology and in hosting major national and international meetings. The Lorne Proteomics Symposium is an internationally renowned meeting that attracts some of the most famous names in our science annually	Stuart Cordwell (The University of Sydney)
							The proteomics field in New Zealand is small, with research activity in academia across universities such as Otago University, Victoria University of Wellington, and the University of Auckland. Additional proteomics research is conducted at government-sponsored Crown Research Institutes such as AgResearch.	New Zealand maintains several Centres of Research Excellence, inter-institutional research networks, with researchers working together on commonly agreed work programmes. With this increased research collaboration and connectivity, it is hoped that proteomics in New Zealand can continue to grow and make contributions in both applied and biomedical research. Continued support from national, region…			Dr Angus Grey (University of Auckland, New Zealand)
Chinese Human Proteome Organization, CNHUPO	Jun Qin	The CNHUPO kickoff was in Oct. 2002, formally established in 2003.	Till now, there are 184 members in CNHUPO.	No student members.	The CNHUPO is playing the active roles in many committees of HUPO. CNHUPO successfully hosted the HUPO 3rd Annual Congress in Beijing (October 2004), the HUPO 2nd Initiatives Roundtable (October, 2005), the 6th AOHUPO Annual Congress (May 2012) and the Nature Conference: Life Science in the age of big data. Except for international meetings, CNHUPO has annually organized the national conferences …	Four major HUPO or AOHUPO-related activities, including HLPP, HPPP, D-HPP and CHPP, have been carried out by CNHUPO.	Now the CNHUPO is to map the proteomic landscape of liver, stomach, lung, kidney, colorectal, pancreatic, and other cancers using label-free MS techniques.	In the near future, the focus of CNHUPO on proteomic projects is being gradually transferred from creating an encyclopedia of proteins in the human body under physiological and pathological states to embracing the new era of proteomics driven precision medicine. CNHUPO will tirelessly strengthen the international collaborations in proteomics and revolutionarily explore proteomic theory and techno…			Ping Xu ( State Key Laboratory of Proteomics, Beijing Proteome Research Center, National Center for Protein Sciences (Beijing), Beijing Institute of Lifeomics)
Hong Kong Proteomics Society, HKPS	Lo Chun-lap, Samuel	2006	About 100	About 80%	Organizing regular activities (e.g., workshops, training courses, seminars) for educating local students/researchers/scientists to gain a better understanding of cutting-edge proteomic approaches and technologies.	Every year there are about 10 to 20 HKPS members attending the HUPO conferences and AOHUPO conferences. Terence Poon as the key representative supporting the AOHUPO and HUPO activities. Currently, he served as the Vice-President of AOHUPO.	In 2020, co-host of 8th Asia-Oceania Mass Spectrometry Conference, 3rd-9th January 2020. The Young Scientist Forum and short courses (pre-conference activities) and the conference were held in University of Macau, Macau SAR. The post-conference was held in the University of Hong Kong, Hong Kong SAR.	Continue our efforts to promote proteomics in Hong Kong.			Terence C.W. POON (Faculty of Health Sciences, University of Macau)
Indonesian Protein Society, IPS	Tri Agus Siswoyo	2006	250	130	Annual Conference and workshop	AOHUPO conference	During the pandemic, "IPS" activities were not that much	conduct scientific activities in the form of forums and conferences as well as workshops in the field of protein	We hope AOHUPO can support our future activities including being a resource person in our activities and sharing facilities in protein development.		Tri Agus Siswoyo (Graduate School of Biotechnology, University of Jember)
Iranian Proteomics Society, IPS	Ghasem Hosseini Salekdeh	2006	110	52	a- Organizing ‘Iranian Proteomics Conference’ b- Organizing Iranian Y Chromosome Proteome Annual Symposium c- Organizing training workshops on proteomics	Iranian Proteomics Society is affiliated to both HUPO and AOHUPO	The society office and website are moving to ABRII.	The society plans to establish a consortium of societies active is Bioinformatics and Systems Biology			Ghasem Hosseini Salekdeh (Agricultural Biotechnology Research Institute of Iran (ABRII))
Japanese Proteomics Society, JPrOS	Yasushi Ishihama	2002	843	286	Annual conference, JPrOS award, Young Scientist Award, 2 research initiatives, training course (2-3 times per year)	HUPO2013 (Yokohama), AOHUPO2018 (Osaka)	Membership has been roughly consistent and the annual conference has been very successful. I personally feel that it would be better if more students participated. People are relatively reluctant to internationalize, and it would be good if the number of participants in AOHUPO and HUPO would increase a little.	Not only human studies, but also others should be included in our activities. Also co-operation with other societies would be the key to survive.			Yasushi Ishihama (Kyoto University)
The Korean Human Proteome Organization, KHUPO	Je-Yoel Cho	2001	about 800	about 500	Ann Conf, Training Workshop	C-HPP, HUPO 2007, AOHUPO 2021	Held virtual KHUPO conference in Sept. 14-15, 2020	Completion of Credible Protein Parts List AOHUPO host June 30-July 2, Busan, South Korea	More Scientific Exchange within the Region	Establish Training Funds for the Youth	Young-Ki Paik (Yonsei University) and Je-Yoel Cho (Seoul National University)
Malaysian Proteomics Society, MAPS	Chiew Foan Chin	2015	40	6	Annual symposiums/conferences, traveling awards, training courses	HUPO conference because some of our committee members are council members of AOAPO	We started off as an Agricultural Proteomics society. Now, we change our society to focus on general proteomics as well as Mass Spectrometry. We are an active society comprises of committee members from Universities, research institutions and industries in Malaysia	We hope to reach out to more researchers in this country who are doing studies using Proteomics and Mass Spectrometry. We hope that our society will grow and promote science using the technologies	We hope to host AOHUPO conference in Malaysia in the future		Chiew Foan Chin (University of Nottingham Malaysia)
Pakistan Proteomic Society, PPS	Anwar Ali Siddiqui	2005	540	300	Up to 2016, Symposia, training workshops, poster award, ZU-Annual Conference 2014-2016 with separate session on Proteomics. Seminars, workshops, Invited lectures, Joint project submissions and execution of research Projects, Graduate level (MSc., M.Phil and Ph.D teaching and training. Supervision of research students	Conferences, Hands-on Workshops and Seminars. Since its inception, the PPS has been actively promoting the vision and mission of AOHUPO in Pakistan. Despite meagre resources, its leadership has been attending the AOHUPO annual meetings. In the first decade, Dr. Nikhat Siddiqui, former AOHUPO council member, has been the torchbearer. She has been instrumental in organizing the number of events und…	Activities have been slowed down, due to several factors which include retirements of senior members from key administrative positions of Universities: lack of succession planning that has not allowed timely replacement of the leadership. However, senior members of the PPS have been actively engaged in delivering online seminars and lectures which were overwhelmingly received all across the count…	We as representatives of Pakistani scientists engaged in the research and dissemination of proteomics promotion aim to further strengthen and enhance the research interest that could yield results for improvement in health, agriculture and industry of the developing countries not only Pakistan but in the neighbourhood. For this purpose, we must set up specific goals and objectives to achieve cert…	Appreciate the support of AOHUPO .Request if we can have some endowment funds to support regional societies. In order to achieve the targets for furthering the research and educational strengths, we look upon AOHUPO for guidance on developing task-oriented goals and assisting in enhancing the technical and research skills by providing opportunities for the postdoctoral fellows. These could be arr…	We will appreciate if webinars and online courses can be shared between members for the benefits of graduate students. Also opportunities to develop joint research projects can be explored.	Nikhat Ahmed Siddiqui (University of Karachi ), and Anwar Ali Siddiqui (Karachi Institute of Biotechnology and Genetic Engineering )
Protein Society of Thailand, PST	M.R. Jisnuson Svasti	2010	250	50	Annual Protein Society of Thailand International Symposium Best Poster and Best Oral Presentation Awards at PST Symposia Outstanding Protein Scientist of Thailand Award Young Protein Scientist of Thailand Awards Travel Fellowships to attend protein-related meeting Member, Asian Human Proteome Organization Member, Asia Pacific Protein Association (Currently, President) Workshops as requested	Hosted Joint 7th AOHUPO Congress and 9th International Symposium of the Protein Society of Thailand (2014)	COVID-19 situation in Thailand has improved. The 15th PST International Symposium was postponed from August 2020 to 4-6 November, 2020. But travel to and from overseas still require 14 day quarantine	PST plans to start holding annual meetings at provincial universities, as part of its plan to broaden involvement of members from different institutions	AOHUPO should consider formal registration to strengthen its continuity.		M.R. Jisnuson Svasti (Laboratory of Biochemistry, Chulaborn Research Institute, Bangkok 10210, Thailand)
Proteomics group is a part of Vietnam Biochemical Medicine Society	Hoang Thi Bich Ngoc	1975	more than 500	more than 200	annual conference and training course	AOHUPO conferences	In Vietnam, Proteomics R&D activities are part of the annual conference organized by the Vietnam Biochemical Medicine Society. The number of proteomics researchers, and research activities, and students are still limited. We do not have many fundings for attending and organizing specialized events in proteomics.	Vietnam government has more and more R&D foundations for us, even fundings for organizing international workshops and conference. Companies also care about the application of proteomics and its products.	Support Vietnamese scientists and students financially to join AOHUPO activities.		Minh D. Pham (Institute of Biotechnology, Vietnam Academy of Science and Technology)
Proteomics Society, India, PSI	Subhra Chakraborty	2009	310 (all, including student members. We encourage students also to become Life members of the Society because renewals is irregular)	see Point no 6 above	Annual Conference always with both national and international speakers, usually attended by about 400 participants. Educational Day and Training workshop attached to the Annual Conference Nation wide Annual Proteomics Day (March 18 every year) observed by regional groups and includes seminars and discussions. Travel Awards offered to students members to attend Annual Meetings Travel Support facil…	Organized 5th AOHUPO Congress in 2010 at Hyderabad, India. Organized 3rd Meeting of the AOAPO at New Delhi, India. Associate Member of HUPO. Several Training Work Shops on specialized Topics such as Metabolomics, Proteogenomics and others at Indian Institute of Technology, Mumbai: National Dairy Research Institute, Karnal and other places. Some senior members are part of HPP initiative.	The Society is very active in supporting and nurturing Proteomics Education and Training to young researchers in the country. The Society also runs a Journal, Journal of Proteins and Proteomics (Springer) which is attracting interesting and significantly important research articles.	The Society will be hosting HUPO 2023 Congress, at Hyderabad, India The Society is planning to start a Research Initiative on MRM based diagnostics.	With Online Platforms working very successfully, we would support to initiate and run periodic small meetings on very focused topics of current significance as well as those emerging.		Ravi Sirdeshmukh (Institute of Bioinformatics, Bangalore, India)
Singapore Society for Mass Spectrometry, SSMS	Qingsong Lin	2005	75 plus 8 corporate members	8	Annual local society MS conference, regional MS conference (AOMSC 2017); travel awards to international (ASMS), regional MS (AOMSC2019) and HUPO2019 conferences; ad-hoc educational workshops; co-hosting of MS events with corporate members.	3rd AOHUPO Conference in 2006, upcoming AOAPO conference scheduled in 2021.	Submitted a bid for the IMSC2024	To strengthen regional and international collaboration in proteomics and mass spectrometric activities. This could be achieved through workshops as well as online courses/webinars and hosting of future AOHUPO/AOMSC meetings.	AOHUPO has been very successful in fostering regional collaboration and cooperation between proteomics and MS practitioners in the AO region. In particular the close working relationship between the early leaders of the regional AO proteomics communities have created great camaraderie among all the members of AOHUPO societies. The biennial AOHUPO conference is one such meeting that brings everyon…		Maxey C.M, Chung (National University of Singapore)
Taiwan Proteomics Society, TPS	Jau-Song Yu	2003	699	242	Annual conference, 1 - 3 workshop and/or training course per year	(2016-9-18~22, Taipei, Taiwan) 2016 HUPO conference. (2016-9-22~23, Nantou, Taiwan) 2016 AOHUPO conference. (2009-6-19~20) 2009 TPS International Proteomics Conference and 5th AOHUPO MPI Workshop.	Through the regular activities (annual conference, 1 - 3 workshop and/or training course) held by TPS in the past 17 years, the concept and utility of proteomics in biomedical research have been successfully introduced to the Taiwan’s scientific community. This has promoted the building of at least 17 proteomics core labs in different institutions that enable in-depth proteomics investigations on…	Promoting by TPS, the proteomics technology has already become a common approach frequently used by Taiwan’s scientific community to address biomedical questions. TPS will continue its mission to educate students and young scientists the power of the proteomics technology in biomedical research. Meanwhile, TPS will put efforts to promote multiomics technologies and their integration in precision …			Jau-Song Yu (Graduate Institute of Biomedical Sciences, College of Medicine, Chang Gung University, Taoyuan 333, Taiwan)
